# Supplementary material for: Global Burden of Vitamin A Deficiency in 204 Countries and Territories from 1990–2019
Source: Nutrients. 2022 Feb 23;14(5):950. doi: 10.3390/nu14050950 (PMC8912822; doi:10.3390/nu14050950)
Supplement: Supplementary file 1 [file nutrients-14-00950-s001.zip]

Archive with 2 entries (2 files):
- Supplemental figure.pdf
- Supplemental table.pdf
